# Supplementary material for: Short-Term Effects of Cooled Radiofrequency Ablation on Walking Ability in Japanese Patients with Knee Osteoarthritis
Source: J Clin Med. 2024 Nov 22;13(23):7049. doi: 10.3390/jcm13237049 (PMC11642253; doi:10.3390/jcm13237049)
Supplement: Supplementary file 1 [file jcm-13-07049-s001.zip]

Archive with 1 entries (1 files):
- jcm-3329495-supplementary.pptx
